# Supplementary material for: A working hypothesis visualization method for fNIRS measurements using Monte Carlo simulation
Source: MethodsX. 2023 Sep 9;11:102357. doi: 10.1016/j.mex.2023.102357 (PMC10506050; doi:10.1016/j.mex.2023.102357)
Supplement: Supplementary file 2 [file mmc2.zip › activationmap.m]

% DeltaOxy value of each channel
DeltaOxy = [8.18307E-06	-2.08105E-06	0.000151557	0.001667943	1.11604E-07	0.000193618	2.07608E-05	0	-1.76703E-06	1.13489E-07];


data = [NaN, DeltaOxy(1,1), NaN;
        DeltaOxy(1,2), NaN,   DeltaOxy(1,3);
        NaN, DeltaOxy(1,4), NaN;
        DeltaOxy(1,5), NaN,   DeltaOxy(1,6);
        NaN, DeltaOxy(1,7),   NaN;
        DeltaOxy(1,8), NaN, DeltaOxy(1,9);
        NaN, DeltaOxy(1,10),   NaN];

% Size of data
[rows, cols] = size(data);

% Array to store interpolated data
interpolatedData = NaN(rows, cols);

% Interpolate for each element
for i = 1:rows
    for j = 1:cols
        if isnan(data(i, j))
            top = NaN;    
            bottom = NaN;  
            left = NaN;    
            right = NaN;   
            
            
            if i > 1 && ~isnan(data(i-1, j))
                top = data(i-1, j);
            end
            

            if i < rows && ~isnan(data(i+1, j))
                bottom = data(i+1, j);
            end
            

            if j > 1 && ~isnan(data(i, j-1))
                left = data(i, j-1);
            end
            

            if j < cols && ~isnan(data(i, j+1))
                right = data(i, j+1);
            end
            

            if ~isnan(top) || ~isnan(bottom) || ~isnan(left) || ~isnan(right)

                interpolatedData(i, j) = nanmean([top, bottom, left, right]);
            end
        else

            interpolatedData(i, j) = data(i, j);
        end
    end
end


% Data Expansion
expandedData = imresize(interpolatedData, [70, 30]);

% Create coordinate mesh for interpolation
[x, y] = meshgrid(1:30, 1:70);
[xq, yq] = meshgrid(1:0.01:30, 1:0.01:70);


% Interpolation
interpolatedDataA = interp2(x, y, expandedData, xq, yq, 'cubic');


%%%%%%%%%%%%%%%%%%%%%%%%%%%%%%　Calculation of centroid　%%%%%%%%%%%%%%%%%%%%%%%%%%%%%%%%

[height, width] = size(interpolatedDataA);

x_sum = 0;
y_sum = 0;
total_intensity = 0;

for yy = 1:height
    for xx = 1:width
        intensity = interpolatedDataA(yy, xx);
        x_sum = x_sum + xx * intensity;
        y_sum = y_sum + yy * intensity;
        total_intensity = total_intensity + intensity;
    end
end

centroid_x = x_sum / total_intensity;
centroid_y = y_sum / total_intensity;


figure;
imagesc(interpolatedDataA);
colormap('turbo');
cbar=colorbar;
caxis([0, 0.0018]);
cbar.Ticks = [0, 0.0009, 0.0018];
cbar.Label.FontSize = 20;
cbar.FontSize = 18;
cbar.FontName = 'Arial';
cbar.FontWeight = 'bold';

hold on;
plot(centroid_x, centroid_y, 'ko', 'MarkerSize', 7,'MarkerFaceColor', 'k','MarkerEdgeColor', 'k');

daspect([1, 1, 1]);
axis off;


%%%%%%%%%%%%% Conversion from 2D reconstruction map to MNI coordinates %%%%%%%%%%%%%

% Coordinate calculation for each channel in 2D map

Ch = [3, 1, 5, 3, 1, 5, 3, 1, 5, 3;
      1, 3, 3, 5, 7, 7, 9, 11, 11, 13];

SD = [5, 1, 1, 5, 5, 1, 1, 5;
     1, 1, 5, 5, 9, 9, 13, 13];


data_channel = [width/6 * Ch(1, :)', height/14 * Ch(2, :)';
                width/6 * SD(1, :)', height/14 * SD(2, :)'];


% MNI coordinates of channels and probes calculated by NIRS-SPM
MNI_coordinates=[
    -22 -12 76
    -24	8	70
    -34	-19	74
    -35	0	66
    -40	19	58
    -49	-11	59
    -49	11	50
    -46	36	36
    -59	6	39
    -52	32	26
    -27	-22	75
    -17	1	74
    -32	13	65
    -39	-16	70
    -56	-6	50
    -44	25	47
    -47	45	24
    -58	18	27];

centroid_coordinate = [centroid_x, centroid_y];

%  Creation of 3D map
F_x = scatteredInterpolant(data_channel(:, 1), data_channel(:, 2), MNI_coordinates(:, 1), 'linear');
F_y = scatteredInterpolant(data_channel(:, 1), data_channel(:, 2), MNI_coordinates(:, 2), 'linear');
F_z = scatteredInterpolant(data_channel(:, 1), data_channel(:, 2), MNI_coordinates(:, 3), 'linear');

% Returns the 3D coordinates corresponding to the specified 2D coordinates
target_3d_x = F_x(centroid_coordinate(:, 1), centroid_coordinate(:, 2));
target_3d_y = F_y(centroid_coordinate(:, 1), centroid_coordinate(:, 2));
target_3d_z = F_z(centroid_coordinate(:, 1), centroid_coordinate(:, 2));

target_3d = [target_3d_x, target_3d_y, target_3d_z];

disp(['MNI coordinate of centroid: ', num2str(target_3d)]);
