# Supplementary material for: A working hypothesis visualization method for fNIRS measurements using Monte Carlo simulation
Source: MethodsX. 2023 Sep 9;11:102357. doi: 10.1016/j.mex.2023.102357 (PMC10506050; doi:10.1016/j.mex.2023.102357)
Supplement: Supplementary file 3 [file mmc3.zip]

Archive with 1 entries (1 files):
- scalp_surface.txt
