# Supplementary material for: A working hypothesis visualization method for fNIRS measurements using Monte Carlo simulation
Source: MethodsX. 2023 Sep 9;11:102357. doi: 10.1016/j.mex.2023.102357 (PMC10506050; doi:10.1016/j.mex.2023.102357)
Supplement: Supplementary file 3 [file mmc3.zip › scalp_surface.txt]

9	86	1
9	87	1
9	88	1
9	89	1
9	90	1
9	91	1
9	92	1
9	93	1
9	94	1
9	95	1
9	96	1
9	97	1
9	98	1
9	99	1
9	100	1
9	101	1
9	102	1
9	103	1
9	118	1
9	119	1
9	120	1
9	121	1
9	122	1
9	123	1
9	124	1
9	125	1
9	126	1
9	127	1
9	128	1
9	129	1
9	130	1
9	131	1
9	132	1
9	133	1
9	134	1
9	135	1
10	86	1
10	104	1
10	105	1
10	106	1
10	108	1
10	109	1
10	117	1
10	136	1
10	137	1
10	138	1
11	87	1
11	107	1
11	110	1
11	111	1
11	112	1
11	113	1
11	114	1
11	115	1
11	116	1
11	139	1
11	140	1
11	141	1
12	72	1
12	73	1
12	74	1
12	75	1
12	76	1
12	77	1
12	78	1
12	79	1
12	80	1
12	81	1
12	88	1
12	142	1
12	143	1
12	144	1
13	69	1
13	70	1
13	71	1
13	82	1
13	83	1
13	84	1
13	85	1
13	89	1
13	145	1
13	146	1
13	147	1
14	68	1
14	88	1
14	148	1
14	149	1
15	67	1
15	150	1
15	151	1
15	152	1
16	66	1
16	153	1
16	154	1
16	155	1
17	65	1
17	156	1
17	157	1
18	64	1
18	158	1
18	159	1
18	160	1
19	64	1
19	161	1
19	162	1
20	63	1
20	163	1
21	62	1
21	164	1
21	165	1
22	60	1
22	61	1
22	166	1
22	167	1
23	59	1
23	168	1
23	169	1
24	58	1
24	170	1
25	57	1
25	171	1
25	172	1
26	57	1
26	173	1
27	56	1
27	174	1
27	175	1
28	55	1
28	176	1
29	54	1
29	177	1
29	178	1
30	53	1
30	179	1
31	52	1
31	180	1
32	51	1
32	181	1
32	182	1
33	50	1
33	183	1
34	48	1
34	49	1
34	184	1
35	47	1
35	185	1
36	46	1
36	186	1
37	45	1
37	187	1
38	44	1
38	187	1
39	43	1
39	188	1
40	42	1
40	189	1
41	41	1
41	190	1
42	40	1
42	190	1
43	39	1
43	191	1
44	38	1
44	192	1
45	37	1
45	192	1
46	36	1
46	193	1
47	36	1
47	193	1
48	35	1
48	194	1
49	34	1
49	194	1
50	32	1
50	33	1
50	195	1
51	31	1
51	195	1
52	30	1
52	195	1
53	29	1
53	196	1
54	28	1
54	196	1
55	28	1
55	196	1
56	27	1
56	196	1
57	26	1
57	196	1
58	25	1
58	197	1
59	25	1
59	197	1
60	24	1
60	197	1
61	24	1
61	198	1
62	23	1
62	198	1
63	23	1
63	198	1
64	23	1
64	198	1
65	22	1
65	199	1
66	22	1
66	199	1
67	21	1
67	199	1
68	21	1
68	200	1
69	20	1
69	200	1
70	20	1
70	200	1
71	19	1
71	201	1
72	19	1
72	201	1
73	19	1
73	202	1
74	18	1
74	202	1
75	18	1
75	203	1
76	17	1
76	204	1
77	17	1
77	205	1
78	16	1
78	206	1
79	16	1
79	207	1
80	16	1
80	208	1
81	15	1
81	209	1
82	15	1
82	210	1
83	15	1
83	211	1
84	15	1
84	212	1
84	213	1
85	14	1
85	214	1
86	14	1
86	214	1
87	14	1
87	215	1
87	216	1
88	14	1
88	217	1
89	13	1
89	218	1
90	13	1
90	219	1
90	220	1
91	13	1
91	221	1
92	13	1
92	222	1
93	13	1
93	222	1
94	14	1
94	222	1
95	14	1
95	222	1
96	14	1
96	222	1
97	13	1
97	222	1
98	13	1
98	222	1
99	13	1
99	221	1
100	14	1
100	221	1
101	15	1
101	221	1
102	13	1
102	14	1
102	220	1
103	13	1
104	13	1
105	13	1
105	220	1
106	13	1
106	221	1
107	13	1
107	221	1
108	13	1
108	222	1
109	13	1
109	14	1
109	220	1
109	221	1
110	13	1
110	15	1
110	218	1
110	219	1
111	13	1
111	14	1
111	217	1
112	14	1
112	15	1
112	216	1
113	14	1
113	16	1
113	216	1
114	14	1
114	16	1
114	216	1
115	15	1
115	216	1
116	15	1
116	16	1
116	215	1
117	15	1
117	17	1
117	214	1
118	16	1
118	18	1
118	211	1
118	212	1
118	213	1
118	214	1
119	16	1
119	17	1
119	210	1
119	214	1
119	215	1
120	17	1
120	209	1
120	214	1
120	215	1
121	17	1
121	207	1
121	208	1
121	214	1
121	215	1
122	18	1
122	206	1
122	214	1
122	215	1
123	18	1
123	205	1
123	214	1
123	215	1
124	19	1
124	204	1
124	215	1
125	19	1
125	204	1
125	215	1
126	20	1
126	203	1
126	215	1
127	20	1
127	203	1
127	215	1
128	21	1
128	202	1
128	215	1
129	21	1
129	202	1
130	22	1
130	201	1
131	22	1
131	201	1
132	22	1
132	201	1
133	23	1
133	200	1
134	23	1
134	200	1
135	23	1
135	200	1
136	24	1
136	200	1
137	24	1
137	199	1
138	24	1
138	199	1
139	25	1
139	199	1
140	25	1
140	199	1
141	25	1
141	198	1
142	26	1
142	198	1
143	26	1
143	198	1
144	27	1
144	198	1
145	28	1
145	197	1
146	29	1
146	197	1
147	30	1
147	197	1
148	31	1
148	196	1
149	32	1
149	33	1
149	196	1
150	34	1
150	196	1
151	35	1
151	195	1
152	36	1
152	195	1
153	37	1
153	194	1
154	38	1
154	39	1
154	194	1
155	40	1
155	193	1
156	41	1
156	193	1
157	41	1
157	192	1
158	42	1
158	191	1
159	43	1
159	190	1
160	44	1
160	190	1
161	45	1
161	189	1
162	46	1
162	188	1
163	47	1
163	187	1
164	48	1
164	186	1
165	49	1
165	185	1
166	50	1
166	184	1
167	50	1
167	182	1
167	183	1
168	51	1
168	181	1
169	52	1
169	180	1
170	53	1
170	178	1
170	179	1
171	54	1
171	177	1
172	54	1
172	175	1
172	176	1
173	55	1
173	174	1
174	56	1
174	172	1
174	173	1
175	57	1
175	171	1
176	58	1
176	169	1
176	170	1
177	59	1
177	167	1
177	168	1
178	60	1
178	165	1
178	166	1
179	61	1
179	163	1
179	164	1
180	61	1
180	161	1
180	162	1
181	62	1
181	93	1
181	158	1
181	159	1
181	160	1
182	63	1
182	89	1
182	90	1
182	91	1
182	92	1
182	94	1
182	156	1
182	157	1
183	64	1
183	87	1
183	88	1
183	95	1
183	153	1
183	154	1
183	155	1
184	65	1
184	85	1
184	86	1
184	95	1
184	151	1
184	152	1
185	66	1
185	67	1
185	83	1
185	84	1
185	94	1
185	149	1
185	150	1
186	68	1
186	81	1
186	82	1
186	91	1
186	92	1
186	93	1
186	146	1
186	147	1
186	148	1
187	69	1
187	70	1
187	77	1
187	78	1
187	79	1
187	80	1
187	88	1
187	89	1
187	90	1
187	143	1
187	144	1
187	145	1
188	71	1
188	72	1
188	73	1
188	74	1
188	75	1
188	76	1
188	86	1
188	87	1
188	141	1
188	142	1
189	85	1
189	86	1
189	87	1
189	88	1
189	89	1
189	90	1
189	91	1
189	92	1
189	93	1
189	94	1
189	95	1
189	96	1
189	97	1
189	98	1
189	99	1
189	100	1
189	101	1
189	102	1
189	103	1
189	104	1
189	105	1
189	106	1
189	107	1
189	108	1
189	109	1
189	110	1
189	111	1
189	112	1
189	113	1
189	114	1
189	115	1
189	116	1
189	117	1
189	118	1
189	119	1
189	120	1
189	121	1
189	122	1
189	123	1
189	124	1
189	125	1
189	126	1
189	127	1
189	128	1
189	129	1
189	130	1
189	131	1
189	132	1
189	133	1
189	134	1
189	135	1
189	136	1
189	137	1
189	138	1
189	139	1
189	140	1
9	85	2
9	86	2
9	87	2
9	88	2
9	89	2
9	90	2
9	91	2
9	92	2
9	93	2
9	94	2
9	95	2
9	96	2
9	97	2
9	98	2
9	99	2
9	100	2
9	101	2
9	102	2
9	119	2
9	120	2
9	121	2
9	122	2
9	123	2
9	124	2
9	125	2
9	126	2
9	127	2
9	128	2
9	129	2
9	130	2
9	131	2
9	132	2
9	133	2
9	134	2
9	135	2
10	86	2
10	103	2
10	117	2
10	118	2
10	136	2
10	137	2
10	138	2
11	87	2
11	104	2
11	105	2
11	106	2
11	107	2
11	108	2
11	109	2
11	110	2
11	111	2
11	112	2
11	113	2
11	114	2
11	115	2
11	116	2
11	139	2
11	140	2
11	141	2
12	73	2
12	74	2
12	75	2
12	76	2
12	77	2
12	78	2
12	79	2
12	80	2
12	142	2
12	143	2
12	144	2
13	70	2
13	71	2
13	72	2
13	81	2
13	82	2
13	83	2
13	145	2
13	146	2
13	147	2
13	148	2
14	68	2
14	69	2
14	149	2
14	150	2
15	67	2
15	151	2
15	152	2
16	66	2
16	153	2
16	154	2
16	155	2
17	65	2
17	156	2
17	157	2
17	158	2
18	65	2
18	159	2
18	160	2
19	64	2
19	161	2
19	162	2
20	63	2
20	163	2
20	164	2
21	62	2
21	165	2
22	61	2
22	166	2
22	167	2
23	60	2
23	168	2
23	169	2
24	59	2
24	170	2
25	58	2
25	171	2
25	172	2
26	57	2
26	173	2
26	174	2
27	56	2
27	175	2
28	55	2
28	176	2
28	177	2
29	54	2
29	178	2
30	53	2
30	179	2
31	52	2
31	180	2
31	181	2
32	51	2
32	182	2
33	50	2
33	183	2
34	48	2
34	49	2
34	184	2
35	47	2
35	185	2
36	46	2
36	186	2
37	45	2
37	187	2
38	44	2
38	187	2
39	43	2
39	188	2
40	42	2
40	189	2
41	41	2
41	190	2
42	40	2
42	190	2
43	39	2
43	191	2
44	38	2
44	192	2
45	37	2
45	192	2
46	36	2
46	193	2
47	36	2
47	193	2
48	34	2
48	35	2
48	194	2
49	33	2
49	194	2
50	32	2
50	195	2
51	31	2
51	195	2
52	31	2
52	195	2
53	29	2
53	30	2
53	196	2
54	28	2
54	196	2
55	27	2
55	196	2
56	26	2
56	196	2
57	26	2
57	197	2
58	25	2
58	197	2
59	25	2
59	197	2
60	24	2
60	197	2
61	24	2
61	197	2
62	23	2
62	198	2
63	23	2
63	198	2
64	23	2
64	198	2
65	22	2
65	198	2
66	22	2
66	199	2
67	21	2
67	199	2
68	21	2
68	199	2
69	21	2
69	200	2
70	20	2
70	200	2
71	20	2
71	201	2
72	19	2
72	201	2
73	19	2
73	202	2
74	18	2
74	202	2
75	18	2
75	203	2
76	18	2
76	204	2
77	17	2
77	205	2
78	17	2
78	206	2
79	16	2
79	207	2
80	16	2
80	208	2
81	15	2
81	209	2
82	15	2
82	210	2
83	15	2
83	211	2
84	15	2
84	212	2
84	213	2
85	14	2
85	214	2
86	14	2
86	214	2
87	14	2
87	215	2
88	14	2
88	216	2
89	14	2
89	217	2
89	218	2
90	14	2
90	219	2
91	13	2
91	220	2
91	221	2
92	13	2
92	222	2
93	13	2
93	222	2
94	13	2
94	222	2
95	13	2
95	222	2
96	13	2
96	222	2
97	13	2
97	222	2
98	13	2
98	222	2
99	13	2
99	222	2
100	14	2
100	222	2
101	15	2
101	221	2
102	14	2
103	13	2
104	13	2
104	221	2
105	13	2
105	221	2
106	13	2
106	222	2
107	13	2
107	222	2
108	13	2
108	222	2
109	13	2
109	14	2
109	221	2
110	13	2
110	15	2
110	218	2
110	219	2
110	220	2
111	14	2
111	15	2
111	217	2
112	14	2
112	16	2
112	217	2
113	14	2
113	15	2
113	216	2
114	14	2
114	216	2
115	15	2
115	215	2
116	15	2
116	215	2
117	15	2
117	212	2
117	213	2
117	215	2
118	16	2
118	211	2
118	214	2
118	215	2
119	17	2
119	210	2
119	214	2
119	215	2
120	18	2
120	208	2
120	209	2
120	214	2
120	215	2
121	18	2
121	207	2
121	214	2
121	215	2
122	18	2
122	206	2
122	214	2
122	215	2
123	18	2
123	205	2
123	214	2
123	215	2
124	19	2
124	204	2
124	215	2
125	20	2
125	204	2
125	215	2
126	20	2
126	203	2
126	215	2
126	216	2
127	21	2
127	202	2
127	215	2
127	216	2
128	21	2
128	202	2
128	216	2
129	21	2
129	202	2
129	216	2
130	22	2
130	201	2
131	22	2
131	201	2
132	22	2
132	201	2
133	23	2
133	200	2
134	23	2
134	200	2
135	23	2
135	200	2
136	23	2
136	200	2
137	24	2
137	200	2
138	24	2
138	199	2
139	24	2
139	199	2
140	25	2
140	199	2
141	25	2
141	198	2
142	25	2
142	198	2
143	26	2
143	198	2
144	27	2
144	198	2
145	28	2
145	197	2
146	29	2
146	197	2
147	30	2
147	197	2
148	31	2
148	196	2
149	32	2
149	33	2
149	196	2
150	34	2
150	196	2
151	35	2
151	195	2
152	36	2
152	195	2
153	37	2
153	194	2
154	38	2
154	194	2
155	39	2
155	193	2
156	40	2
156	193	2
157	41	2
157	192	2
158	42	2
158	191	2
159	43	2
159	190	2
160	44	2
160	190	2
161	45	2
161	189	2
162	46	2
162	188	2
163	47	2
163	187	2
164	48	2
164	186	2
165	49	2
165	185	2
166	50	2
166	184	2
167	50	2
167	182	2
167	183	2
168	51	2
168	181	2
169	52	2
169	180	2
170	53	2
170	178	2
170	179	2
171	54	2
171	177	2
172	54	2
172	175	2
172	176	2
173	55	2
173	174	2
174	56	2
174	172	2
174	173	2
175	57	2
175	171	2
176	58	2
176	169	2
176	170	2
177	59	2
177	167	2
177	168	2
178	60	2
178	165	2
178	166	2
179	61	2
179	163	2
179	164	2
180	61	2
180	161	2
180	162	2
181	62	2
181	63	2
181	92	2
181	159	2
181	160	2
182	64	2
182	88	2
182	89	2
182	90	2
182	91	2
182	93	2
182	156	2
182	157	2
182	158	2
183	65	2
183	86	2
183	87	2
183	94	2
183	154	2
183	155	2
184	66	2
184	84	2
184	85	2
184	94	2
184	151	2
184	152	2
184	153	2
185	66	2
185	67	2
185	83	2
185	92	2
185	93	2
185	149	2
185	150	2
186	68	2
186	69	2
186	81	2
186	82	2
186	89	2
186	90	2
186	91	2
186	146	2
186	147	2
186	148	2
187	70	2
187	71	2
187	72	2
187	77	2
187	78	2
187	79	2
187	80	2
187	87	2
187	88	2
187	144	2
187	145	2
188	73	2
188	74	2
188	75	2
188	76	2
188	86	2
188	113	2
188	141	2
188	142	2
188	143	2
189	84	2
189	85	2
189	86	2
189	87	2
189	88	2
189	89	2
189	90	2
189	91	2
189	92	2
189	93	2
189	94	2
189	95	2
189	96	2
189	97	2
189	98	2
189	99	2
189	100	2
189	101	2
189	102	2
189	103	2
189	104	2
189	105	2
189	106	2
189	107	2
189	108	2
189	109	2
189	110	2
189	111	2
189	112	2
189	114	2
189	115	2
189	116	2
189	117	2
189	118	2
189	119	2
189	120	2
189	121	2
189	122	2
189	123	2
189	124	2
189	125	2
189	126	2
189	127	2
189	128	2
189	129	2
189	130	2
189	131	2
189	132	2
189	133	2
189	134	2
189	135	2
189	136	2
189	137	2
189	138	2
189	139	2
189	140	2
9	85	3
9	86	3
9	87	3
9	88	3
9	89	3
9	90	3
9	91	3
9	92	3
9	93	3
9	94	3
9	95	3
9	96	3
9	97	3
9	98	3
9	99	3
9	100	3
9	101	3
9	110	3
9	120	3
9	121	3
9	122	3
9	123	3
9	124	3
9	125	3
9	126	3
9	127	3
9	128	3
9	129	3
9	130	3
9	131	3
9	132	3
9	133	3
9	134	3
10	86	3
10	102	3
10	117	3
10	118	3
10	119	3
10	135	3
10	136	3
10	137	3
10	138	3
11	103	3
11	104	3
11	105	3
11	106	3
11	107	3
11	108	3
11	109	3
11	110	3
11	111	3
11	112	3
11	113	3
11	114	3
11	115	3
11	116	3
11	139	3
11	140	3
11	141	3
12	74	3
12	75	3
12	76	3
12	77	3
12	78	3
12	79	3
12	80	3
12	142	3
12	143	3
12	144	3
12	145	3
13	70	3
13	71	3
13	72	3
13	73	3
13	81	3
13	82	3
13	146	3
13	147	3
13	148	3
14	69	3
14	149	3
14	150	3
15	68	3
15	151	3
15	152	3
15	153	3
16	66	3
16	67	3
16	154	3
16	155	3
17	66	3
17	156	3
17	157	3
17	158	3
18	65	3
18	159	3
18	160	3
19	64	3
19	161	3
20	63	3
20	162	3
20	163	3
20	164	3
21	62	3
21	165	3
22	61	3
22	166	3
22	167	3
23	60	3
23	168	3
23	169	3
24	59	3
24	170	3
24	171	3
25	58	3
25	172	3
26	57	3
26	173	3
26	174	3
27	56	3
27	175	3
28	55	3
28	176	3
28	177	3
29	54	3
29	178	3
30	53	3
30	179	3
31	52	3
31	180	3
31	181	3
32	51	3
32	182	3
33	49	3
33	50	3
33	183	3
34	48	3
34	184	3
35	47	3
35	185	3
36	46	3
36	186	3
37	45	3
37	187	3
38	44	3
38	188	3
39	43	3
39	188	3
40	42	3
40	189	3
41	41	3
41	190	3
42	40	3
42	190	3
43	39	3
43	191	3
44	38	3
44	192	3
45	37	3
45	192	3
46	36	3
46	193	3
47	36	3
47	193	3
48	34	3
48	35	3
48	194	3
49	33	3
49	194	3
50	32	3
50	195	3
51	31	3
51	195	3
52	30	3
52	195	3
53	29	3
53	196	3
54	28	3
54	196	3
55	27	3
55	196	3
56	26	3
56	196	3
57	26	3
57	197	3
58	25	3
58	197	3
59	24	3
59	197	3
60	24	3
60	197	3
61	23	3
61	198	3
62	23	3
62	198	3
63	23	3
63	198	3
64	23	3
64	198	3
65	22	3
65	199	3
66	22	3
66	199	3
67	22	3
67	199	3
68	21	3
68	199	3
69	21	3
69	200	3
70	20	3
70	200	3
71	20	3
71	201	3
72	19	3
72	201	3
73	19	3
73	202	3
74	19	3
74	202	3
75	18	3
75	203	3
76	18	3
76	204	3
77	17	3
77	205	3
78	17	3
78	205	3
79	16	3
79	206	3
80	16	3
80	207	3
81	16	3
81	208	3
82	16	3
82	209	3
82	210	3
83	15	3
83	211	3
83	213	3
84	15	3
84	212	3
84	213	3
85	15	3
85	214	3
86	14	3
86	214	3
87	14	3
87	215	3
88	14	3
88	216	3
89	14	3
89	217	3
90	13	3
90	218	3
91	13	3
91	219	3
91	220	3
92	13	3
92	221	3
92	222	3
93	14	3
93	222	3
94	13	3
94	222	3
95	14	3
95	222	3
96	13	3
96	222	3
97	13	3
97	222	3
98	13	3
98	222	3
99	13	3
99	222	3
100	13	3
100	222	3
101	13	3
101	222	3
102	14	3
102	222	3
103	13	3
103	221	3
104	13	3
104	222	3
105	13	3
105	222	3
106	13	3
106	222	3
107	14	3
107	222	3
108	14	3
108	221	3
109	14	3
109	221	3
110	14	3
110	219	3
110	220	3
111	14	3
111	218	3
112	14	3
112	217	3
113	14	3
113	217	3
114	15	3
114	216	3
115	15	3
115	215	3
116	15	3
116	215	3
117	16	3
117	212	3
117	213	3
117	215	3
118	16	3
118	211	3
118	214	3
118	215	3
119	17	3
119	209	3
119	210	3
119	214	3
119	215	3
120	18	3
120	208	3
120	214	3
120	215	3
121	18	3
121	207	3
121	214	3
121	215	3
122	18	3
122	206	3
122	214	3
122	215	3
123	19	3
123	205	3
123	214	3
123	215	3
124	19	3
124	204	3
124	215	3
124	216	3
125	20	3
125	203	3
125	215	3
125	216	3
126	20	3
126	203	3
126	215	3
126	216	3
127	21	3
127	202	3
127	215	3
127	216	3
128	21	3
128	202	3
128	216	3
129	22	3
129	202	3
129	216	3
130	22	3
130	201	3
130	216	3
131	22	3
131	201	3
132	23	3
132	201	3
133	23	3
133	200	3
134	23	3
134	200	3
135	23	3
135	200	3
136	23	3
136	199	3
137	24	3
137	199	3
138	24	3
138	199	3
139	24	3
139	199	3
140	24	3
140	199	3
141	25	3
141	198	3
142	25	3
142	198	3
143	26	3
143	198	3
144	27	3
144	198	3
145	28	3
145	197	3
146	29	3
146	197	3
147	30	3
147	197	3
148	31	3
148	196	3
149	32	3
149	196	3
150	33	3
150	34	3
150	196	3
151	35	3
151	195	3
152	36	3
152	195	3
153	37	3
153	194	3
154	38	3
154	194	3
155	39	3
155	193	3
156	40	3
156	193	3
157	41	3
157	192	3
158	42	3
158	191	3
159	43	3
159	190	3
160	44	3
160	190	3
161	45	3
161	189	3
162	46	3
162	188	3
163	47	3
163	187	3
164	48	3
164	186	3
165	49	3
165	185	3
166	50	3
166	184	3
167	50	3
167	182	3
167	183	3
168	51	3
168	181	3
169	51	3
169	180	3
170	52	3
170	53	3
170	178	3
170	179	3
171	54	3
171	177	3
172	54	3
172	175	3
172	176	3
173	55	3
173	174	3
174	56	3
174	172	3
174	173	3
175	57	3
175	171	3
176	58	3
176	169	3
176	170	3
177	59	3
177	167	3
177	168	3
178	60	3
178	165	3
178	166	3
179	61	3
179	163	3
179	164	3
180	62	3
180	161	3
180	162	3
181	62	3
181	63	3
181	159	3
181	160	3
182	64	3
182	87	3
182	88	3
182	89	3
182	90	3
182	91	3
182	92	3
182	156	3
182	157	3
182	158	3
183	65	3
183	85	3
183	86	3
183	93	3
183	154	3
183	155	3
184	66	3
184	84	3
184	93	3
184	152	3
184	153	3
185	67	3
185	82	3
185	83	3
185	91	3
185	92	3
185	109	3
185	110	3
185	149	3
185	150	3
185	151	3
186	68	3
186	69	3
186	80	3
186	81	3
186	89	3
186	90	3
186	108	3
186	111	3
186	112	3
186	147	3
186	148	3
187	70	3
187	71	3
187	72	3
187	76	3
187	77	3
187	78	3
187	79	3
187	87	3
187	88	3
187	108	3
187	113	3
187	144	3
187	145	3
187	146	3
188	73	3
188	74	3
188	75	3
188	85	3
188	86	3
188	109	3
188	110	3
188	111	3
188	114	3
188	141	3
188	142	3
188	143	3
189	84	3
189	85	3
189	86	3
189	87	3
189	88	3
189	89	3
189	90	3
189	91	3
189	92	3
189	93	3
189	94	3
189	95	3
189	96	3
189	97	3
189	98	3
189	99	3
189	100	3
189	101	3
189	102	3
189	103	3
189	104	3
189	105	3
189	106	3
189	107	3
189	108	3
189	109	3
189	110	3
189	111	3
189	115	3
189	116	3
189	117	3
189	118	3
189	119	3
189	120	3
189	121	3
189	122	3
189	123	3
189	124	3
189	125	3
189	126	3
189	127	3
189	128	3
189	129	3
189	130	3
189	131	3
189	132	3
189	133	3
189	134	3
189	135	3
189	136	3
189	137	3
189	138	3
189	139	3
189	140	3
9	85	4
9	86	4
9	87	4
9	88	4
9	89	4
9	90	4
9	91	4
9	92	4
9	93	4
9	94	4
9	95	4
9	96	4
9	97	4
9	98	4
9	99	4
9	120	4
9	121	4
9	122	4
9	123	4
9	124	4
9	125	4
9	126	4
9	127	4
9	128	4
9	129	4
9	130	4
9	131	4
9	132	4
9	133	4
9	134	4
10	97	4
10	117	4
10	118	4
10	119	4
10	135	4
10	136	4
10	137	4
10	138	4
11	98	4
11	99	4
11	100	4
11	101	4
11	102	4
11	103	4
11	104	4
11	105	4
11	106	4
11	107	4
11	114	4
11	115	4
11	116	4
11	139	4
11	140	4
11	141	4
12	74	4
12	75	4
12	76	4
12	77	4
12	78	4
12	79	4
12	108	4
12	111	4
12	112	4
12	113	4
12	142	4
12	143	4
12	144	4
12	145	4
13	70	4
13	71	4
13	72	4
13	73	4
13	80	4
13	81	4
13	109	4
13	110	4
13	146	4
13	147	4
13	148	4
14	69	4
14	149	4
14	150	4
14	151	4
15	68	4
15	152	4
15	153	4
16	67	4
16	154	4
16	155	4
16	156	4
17	66	4
17	157	4
17	158	4
18	65	4
18	159	4
18	160	4
19	64	4
19	161	4
19	162	4
20	63	4
20	163	4
21	62	4
21	164	4
21	165	4
22	61	4
22	166	4
22	167	4
23	60	4
23	168	4
23	169	4
24	59	4
24	170	4
24	171	4
25	59	4
25	172	4
26	58	4
26	173	4
26	174	4
27	57	4
27	175	4
28	55	4
28	56	4
28	176	4
28	177	4
29	54	4
29	178	4
30	53	4
30	179	4
31	52	4
31	180	4
31	181	4
32	51	4
32	182	4
33	50	4
33	183	4
34	48	4
34	49	4
34	184	4
35	47	4
35	185	4
36	46	4
36	186	4
37	45	4
37	187	4
38	44	4
38	188	4
39	43	4
39	188	4
40	41	4
40	42	4
40	189	4
41	41	4
41	190	4
42	40	4
42	191	4
43	39	4
43	191	4
44	38	4
44	192	4
45	37	4
45	192	4
46	36	4
46	193	4
47	35	4
47	193	4
48	34	4
48	194	4
49	33	4
49	194	4
50	32	4
50	195	4
51	31	4
51	195	4
52	30	4
52	195	4
53	29	4
53	196	4
54	29	4
54	196	4
55	27	4
55	28	4
55	196	4
56	26	4
56	196	4
57	25	4
57	197	4
58	24	4
58	197	4
59	24	4
59	197	4
60	24	4
60	197	4
61	23	4
61	197	4
62	23	4
62	198	4
63	23	4
63	198	4
64	23	4
64	198	4
65	22	4
65	198	4
66	22	4
66	199	4
67	22	4
[truncated: 84,074 more rows]
