# Supplementary material for: A working hypothesis visualization method for fNIRS measurements using Monte Carlo simulation
Source: MethodsX. 2023 Sep 9;11:102357. doi: 10.1016/j.mex.2023.102357 (PMC10506050; doi:10.1016/j.mex.2023.102357)
Supplement: Supplementary file 4 [file mmc4.zip › probeconversion.m]

filename = sprintf('scalp_surface.txt');% A file that stores the scalp surface coordinates of Colin27 head voxel model
fid = fopen(filename,'r');
Coordinate = fscanf(fid,'%d',[86074,3]);
fclose(fid);

MNIorigin = [100,138,67]; % Origin coordinate of Colin27 head voxel model
MNIcoordinate = Coordinate - MNIorigin; % Transformation of skin surface coordinates to MNI coordinate system

% MNI coodinates obtained from NIRS-SPM
x = -27;
y = -22;
z = 75;


% Find the nearest scalp coordinate

min_distance = 1000000000000;
    for i=1:86074

        
        A = MNIcoordinate(i,:) - [x y z];
        B = A * A.';
        C = sqrt(B);
        
        if C < min_distance
            min_distance = C;
            min_MNIcoordinate = MNIcoordinate(i,:);
        end
    end

disp(min_MNIcoordinate)
disp(min_MNIcoordinate + MNIorigin)
