# Supplementary material for: A working hypothesis visualization method for fNIRS measurements using Monte Carlo simulation
Source: MethodsX. 2023 Sep 9;11:102357. doi: 10.1016/j.mex.2023.102357 (PMC10506050; doi:10.1016/j.mex.2023.102357)
Supplement: Supplementary file 5 [file mmc5.zip › labeling.ijm]

value=7.0;

getSelectionCoordinates(xpoints, ypoints);

for (i = 0; i < lengthOf(xpoints); i++) {
    setPixel(xpoints[i], ypoints[i], value);
}
